# Supplementary material for: Dysbiosis and metabolic pathway shifts in the gut microbiome of children with sepsis: a comparative analysis
Source: Front Microbiol. 2026 Jan 12;16:1715990. doi: 10.3389/fmicb.2025.1715990 (PMC12834510; doi:10.3389/fmicb.2025.1715990)
Supplement: Supplementary file 3 [file Table_1.XLSX]

## Sheet: Sheet1
Sample	Intection sites	Pathongens
S1	Respiratory	/
S2	Respiratory	Acinetobacter baumannii
S3	Blood+Respiratory	Acinetobacter baumannii
S4	Respiratory	Klebsiella pneumoniae
S5	Respiratory	/
S6	Respiratory	/
S7	Blood+Respiratory	Staphylococcus hominis
S8	Central nervous system	/
S9	Blood	Streptococcus pneumoniae
S10	Blood	Candida parapsilosis
S11	Respiratory	/
S12	Central nervous system	Acinetobacter baumannii, Pseudomonas aeruginosa, Staphylococcus aureus, Candida tropicalis
S13	Respiratory	/
S14	Blood+Respiratory	/
S15	Blood+Respiratory	/
S16	Blood	/
S17	Respiratory	/
S18	Cutaneous	Staphylococcus aureus（MRSA）
S19	Respiratory	Moraxella catarrhalis
S20	Respiratory	Acinetobacter baumannii
