# Supplementary material for: Dysbiosis and metabolic pathway shifts in the gut microbiome of children with sepsis: a comparative analysis
Source: Front Microbiol. 2026 Jan 12;16:1715990. doi: 10.3389/fmicb.2025.1715990 (PMC12834510; doi:10.3389/fmicb.2025.1715990)
Supplement: Supplementary file 4 [file Table_2.XLSX]

## Sheet: R value
Correlation analysis
	PCISscore	Ventilation	Survival	LOIS	LOS	Vetilation time	CRP	WBC	PCT	Lac																	PCISscore	Sex	BMI	Ventilation	Survival	LOIS	LOS	Vetilationtime	CRP	WBC	PCT	Lac
Shannon	0.188	0.378	0.217	-0.564	-0.525	-0.444	-0.139	-0.513	-0.108	-0.591																	0.188	-0.035	-0.165	0.378	0.217	-.564**	-.525*	-.444*	-0.139	-.513*	-0.108	-.591**
Chao1	0.216	0.407	0.163	-0.452	-0.311	-0.511	0.208	-0.416	0.122	-0.327																	0.216	-0.035	-0.078	0.407	0.163	-.452*	-0.311	-.511*	0.208	-0.416	0.122	-0.327
Bacteroidetes	0.492	0.341	0.108	-0.328	-0.175	-0.492	0.155	-0.047	0.223	0.005																	.492*	-0.208	-0.161	0.341	0.108	-0.328	-0.175	-.492*	0.155	-0.047	0.223	0.005
Actinobacteria	0.09	0.521	0.412	-0.378	-0.346	-0.241	-0.429	-0.235	-0.227	-0.479																	0.09	0.095	-0.193	.521*	0.412	-0.378	-0.346	-0.241	-0.429	-0.235	-0.227	-.479*
Peptoniphilus	0.107	0.466	0.356	-0.544	-0.264	-0.508	0.041	-0.381	-0.175	-0.268																	0.107	0.102	0.026	.466*	0.356	-.544*	-0.264	-.508*	0.041	-0.381	-0.175	-0.268
Prevotella	-0.062	0.077	-0.143	-0.326	-0.611	-0.199	-0.058	-0.363	0.26	-0.198																	-0.062	-0.167	-0.09	0.077	-0.143	-0.326	-.611**	-0.199	-0.058	-0.363	0.26	-0.198
Enterococcus	0.351	0.499	0.615	-0.047	-0.075	-0.324	-0.449	0.14	-0.026	-0.096																	0.351	0.035	-0.067	.499*	.615**	-0.047	-0.075	-0.324	-.449*	0.14	-0.026	-0.096
Bifidobacterium	-0.03	0.266	0.127	-0.292	-0.493	-0.34	-0.224	0.019	-0.157	-0.067																	-0.03	0.285	0.221	0.266	0.127	-0.292	-.493*	-0.34	-0.224	0.019	-0.157	-0.067
Actinomyces	-0.018	0.244	0.202	-0.421	-0.242	-0.34	0.16	-0.558	-0.124	-0.575																	-0.018	-0.072	-0.424	0.244	0.202	-0.421	-0.242	-0.34	0.16	-.558*	-0.124	-.575**
Bacteroides	0.552	0.474	0.239	-0.376	-0.071	-0.588	0.188	-0.114	0.21	-0.095																	.552*	-0.278	-0.143	.474*	0.239	-0.376	-0.071	-.588**	0.188	-0.114	0.21	-0.095
Acinetobacter baumannii	-0.157	-0.501	-0.372	0.365	0.317	0.432	0.354	0.069	0.078	0.137																	-0.157	0.211	-0.043	-.501*	-0.372	0.365	0.317	0.432	0.354	0.069	0.078	0.137
Enterococcus faecalis	-0.051	0.466	0.356	-0.177	-0.21	-0.508	-0.124	-0.004	0.074	-0.044																	-0.051	-0.142	0.24	.466*	0.356	-0.177	-0.21	-.508*	-0.124	-0.004	0.074	-0.044
Prevotella buccalis	0.244	0.374	0.197	-0.575	-0.55	-0.432	-0.275	-0.502	-0.039	-0.413																	0.244	-0.315	0.148	0.374	0.197	-.575**	-.550*	-0.432	-0.275	-.502*	-0.039	-0.413
																											-0.062	0.137	0.267	0.373	0.285	0.095	0.005	-0.044	-0.086	-0.081	0.03	-0.142
																											0.796	0.565	0.255	0.105	0.223	0.69	0.983	0.854	0.72	0.734	0.901	0.552
																											20	20	20	20	20	20	20	20	20	20	20	20
																											-0.417	0.163	0.275	0	0.153	-0.145	0.011	-0.145	0.13	-0.037	0.06	0.205
																											0.067	0.493	0.24	1	0.521	0.541	0.962	0.542	0.586	0.877	0.801	0.386
																											20	20	20	20	20	20	20	20	20	20	20	20
																											0.266	-0.332	-0.153	0.229	0.044	-0.33	-0.068	-0.348	0.122	-0.15	0.285	0.008
																											0.257	0.153	0.519	0.332	0.855	0.155	0.775	0.133	0.608	0.528	0.223	0.972

## Sheet: P value
Correlation analysis
	PCISscore	Ventilation	Survival	LOIS	LOS	Vetilation time	CRP	WBC	PCT	Lac																	PCISscore	Sex	BMI	Ventilation	Survival	LOIS	LOS	Vetilationtime	CRP	WBC	PCT	Lac
Shannon	0.426	0.1	0.359	0.01	0.017	0.05	0.558	0.021	0.649	0.006																			0.426	0.885	0.486	0.1	0.359	0.01	0.017	0.05	0.558	0.021	0.649	0.006
Chao1	0.361	0.075	0.493	0.045	0.182	0.021	0.378	0.068	0.608	0.159																			0.361	0.884	0.745	0.075	0.493	0.045	0.182	0.021	0.378	0.068	0.608	0.159
Bacteroidetes	0.027	0.142	0.649	0.158	0.462	0.028	0.515	0.845	0.345	0.985																			0.027	0.379	0.498	0.142	0.649	0.158	0.462	0.028	0.515	0.845	0.345	0.985
Actinobacteria	0.707	0.019	0.071	0.1	0.136	0.306	0.059	0.319	0.335	0.032																			0.707	0.689	0.414	0.019	0.071	0.1	0.136	0.306	0.059	0.319	0.335	0.032
Peptoniphilus	0.652	0.038	0.123	0.013	0.261	0.022	0.864	0.097	0.461	0.254																			0.652	0.67	0.912	0.038	0.123	0.013	0.261	0.022	0.864	0.097	0.461	0.254
Prevotella	0.795	0.748	0.548	0.16	0.004	0.399	0.809	0.115	0.268	0.404																			0.795	0.482	0.706	0.748	0.548	0.16	0.004	0.399	0.809	0.115	0.268	0.404
Enterococcus	0.129	0.025	0.004	0.844	0.754	0.164	0.047	0.555	0.914	0.688																			0.129	0.883	0.779	0.025	0.004	0.844	0.754	0.164	0.047	0.555	0.914	0.688
Bifidobacterium	0.899	0.256	0.593	0.211	0.027	0.143	0.342	0.935	0.508	0.778																			0.899	0.223	0.35	0.256	0.593	0.211	0.027	0.143	0.342	0.935	0.508	0.778
Actinomyces	0.94	0.299	0.394	0.065	0.304	0.143	0.501	0.011	0.601	0.008																			0.94	0.764	0.062	0.299	0.394	0.065	0.304	0.143	0.501	0.011	0.601	0.008
Bacteroides	0.012	0.035	0.311	0.103	0.767	0.006	0.427	0.631	0.375	0.69																			0.012	0.236	0.547	0.035	0.311	0.103	0.767	0.006	0.427	0.631	0.375	0.69
Acinetobacter baumannii	0.509	0.025	0.106	0.113	0.173	0.057	0.125	0.773	0.745	0.564																			0.509	0.372	0.857	0.025	0.106	0.113	0.173	0.057	0.125	0.773	0.745	0.564
Enterococcus faecalis	0.829	0.038	0.123	0.455	0.374	0.022	0.601	0.988	0.756	0.853																			0.829	0.549	0.308	0.038	0.123	0.455	0.374	0.022	0.601	0.988	0.756	0.853
Prevotella buccalis	0.3	0.104	0.405	0.008	0.012	0.057	0.24	0.024	0.872	0.07																			0.3	0.176	0.534	0.104	0.405	0.008	0.012	0.057	0.24	0.024	0.872	0.07
